# Supplementary material for: Plant Chemistry and Enemy Pressure Shape Within-Stem Distribution of the Invasive Scale Nipponaclerda biwakoensis
Source: Insects. 2025 Dec 20;17(1):9. doi: 10.3390/insects17010009 (PMC12842001; doi:10.3390/insects17010009)
Supplement: Supplementary file 1 [file insects-17-00009-s001.zip]

Archive with 1 entries (1 files):
- insects-3988779-supplementary.pdf
